# Supplementary material for: Exploring Next Generation Probiotics for Metabolic and Microbiota Dysbiosis Linked to Xenobiotic Exposure: Holistic Approach
Source: Int J Mol Sci. 2022 Oct 26;23(21):12917. doi: 10.3390/ijms232112917 (PMC9655105; doi:10.3390/ijms232112917)
Supplement: Supplementary file 1 [file ijms-23-12917-s001.zip]

Archive with 1 entries (1 files):
- ijms-1858114-supplementary.xlsx
