# Supplementary material for: Exploring Next Generation Probiotics for Metabolic and Microbiota Dysbiosis Linked to Xenobiotic Exposure: Holistic Approach
Source: Int J Mol Sci. 2022 Oct 26;23(21):12917. doi: 10.3390/ijms232112917 (PMC9655105; doi:10.3390/ijms232112917)
Supplement: Supplementary file 1 [file ijms-23-12917-s001.zip › ijms-1858114-supplementary.xlsx]

## Sheet: Variation taxa microbiota
	Total articles				At least 5 citations				Final articles
Search strategy	SCOPUS	WoS	PubMed	Total	SCOPUS	WoS			SCOPUS	WoS	PubMed	Total
Gut and microbiota and atherosclerosis	471	651	426		285	395			4	1	0
Gut and microbiota and colitis	2040	3623	1798		1320	2402			0	0	0
Gut and microbiota and diabetes	2636	5069	2999		1191	3582			0	0	2
Gut and microbiota and hyperlipidemia	276	296	262		153	182			1	0	0
Gut and microbiota and hypertension	692	762	694		390	416			6	2	0
Gut and microbiota and metabolic and syndrome	1271	2037	1492		769	1375			4	1	0
Gut and microbiota and NAFLD	555	755	817		317	445			6	0	0
Gut and microbiota and NASH	199	296	234		131	191			1	0	0
Gut and microbiota and obesity	4000	6494	3840		1033	4380			0	0	0
Gut and microbiota and steatosis	487	878	1644		289	508			1	0	0
Microbiota and dysbiosis and atherosclerosis	165	124	114		93	72			0	0	0
Microbiota and dysbiosis and colitis	995	1046	700		581	656			3	1	0
Microbiota and dysbiosis and diabetes	918	673	826		561	391			3	3	0
Microbiota and dysbiosis and hyperlipidemia	95	78	73		53	48			0	0	0
Microbiota and dysbiosis and hypertension	306	275	276		195	175			0	0	0
Microbiota and dysbiosis and metabolic and syndrome	565	524	564		326	324			0	0	0
Microbiota and dysbiosis and NAFLD	217	240	225		131	143			1	0	0
Microbiota and dysbiosis and NASH	92	106	77		63	70			0	0	0
Microbiota and dysbiosis and obesity	1340	1440	1069		831	885			5	0	0
Microbiota and dysbiosis and steatosis	183	244	547		114	142			0	0	0
Microbiota and isolation and atherosclerosis	34	2	38		25	0			0	0	0
Microbiota and isolation and colitis	279	23	338		207	11			0	0	0
Microbiota and isolation and diabetes	221	21	365		160	11			6	0	0
Microbiota and isolation and hyperlipidemia	39	2	69		35	0			0	0	0
Microbiota and isolation and hypertension	44	7	60		32	4			0	0	0
Microbiota and isolation and metabolic and syndrome	96	3	189		70	0			0	0	0
Microbiota and isolation and NAFLD	22	0	62		18	0			1	0	0
Microbiota and isolation and NASH	14	0	27		13	0			0	0	0
Microbiota and isolation and obesity	346	9	449		261	5			1	0	0
Microbiota and isolation and steatosis	50	1	164		37	0			0	0	0
Microbiota and non and atherosclerosis and atherosclerosis	136	69	59		79	39			0	0	0
Microbiota and non and colitis and colitis	398	415	309		236	252			1	0	0
Microbiota and non and diabetic and diabetic	466	189	61		293	114			2	0	0
Microbiota and non and hyperlipidemia and hyperlipidemia	83	39	42		49	21			0	0	0
Microbiota and non and hypertension and hypertension	214	86	94		117	38			0	0	0
Microbiota and non and metabolic and syndrome and metabolic and syndrome	510	376	348		298	205			0	0	0
Microbiota and non and NAFLD and NAFLD	539	50	583		335	30			0	1	0
Microbiota and non and NASH and NASH	213	189	164		150	116			0	0	0
Microbiota and non and obese and obese	533	50	726		218	32			0	0	0
Microbiota and non steatosis and steatosis	282	318	676		191	196			0	1	0
	22022	27460	23500	72982	11650	17856			46	10	2	58

## Sheet: Metabolites
	Total articles				At least 5 citations				Final articles
Search strategy	SCOPUS	WoS	PubMed	Total	SCOPUS	WoS			SCOPUS	WoS	PubMed	Total
Microbiota and metabolomics and atherosclerosis	48	45	56		26	29			0	1	0
Microbiota and metabolomics and colitis	133	121	127		69	73			1	0	0
Microbiota and metabolomics and diabetes	235	286	327		146	188			4	0	0
Microbiota and metabolomics and hyperlipidemia	39	28	40		19	12			0	0	0
Microbiota and metabolomics and hypertension	60	42	68		33	21			1	0	0
Microbiota and metabolomics and metabolic and syndrome	137	91	182		77	48			1	1	1
Microbiota and metabolomics and NAFLD	44	29	89		27	13			0	0	0
Microbiota and metabolomics and NASH	22	9	28		15	3			0	1	0
Microbiota and metabolomics and obesity	326	296	403		200	175			5	1	0
Microbiota and metabolomics and steatosis	42	32	182		25	17			0	0	1
Short and chain and fatty and acids and metabolomics and health	128	149	108		77	92			1	0	0
Bile and acid and microbiota and metabolomics and health	93	0	179		59	0			0	0	0
Choline and microbiota and metabolomics and health	23	0	24		15	0			0	0	0
Dopamine and microbiota and metabolomics and health	11	0	9		63	0			0	0	0
GABA and microbiota and metabolomics and health	3	0	9		0	0			0	0	0
Serotonin and microbiota and metabolomics and health	12	23	16		6	12			0	0	0
Trimethylamine and microbiota and metabolomics and health	36	58	47		18	36			0	0	0
Tryptophan and microbiota and metabolomics and health	44	83	79		26	47			0	0	1
	1436	1292	1973	4701	901	766			13	4	3	20

## Sheet: Xenobiotics and modifications
	Total articles				At least 5 citations				Final articles
Search strategy	SCOPUS	WoS	PubMed	Total	SCOPUS	WoS			SCOPUS	WoS	PubMed	Total
Bisphenol and a and gut and microbiota and atherosclerosis	0	2	0		0	2			0	0	0
Bisphenol and a and gut and microbiota and colitis	2	1	1		1	1			1	0	0
Bisphenol and a and gut and microbiota and diabetes	3	14	4		0	13			0	1	0
Bisphenol and a and gut and microbiota and health	6	37	1		3	25			0	0	0
Bisphenol and a and gut and microbiota and hyperlipidemia	0	0	0		0	0			0	0	0
Bisphenol and a and gut and microbiota and hypertension	0	3	0		0	1			0	0	0
Bisphenol and a and gut and microbiota and metabolic and syndrome	1	4	1		1	4			0	0	0
Bisphenol and a and gut and microbiota and NAFLD	0	2	0		0	2			0	1	0
Bisphenol and a and gut and microbiota and NASH	0	0	0		0	0			0	0	0
Bisphenol and a and gut and microbiota and obesity	4	20	4		0	14			0	0	0
Bisphenol and a and gut and microbiota and steatosis	1	4	1		1	4			1	0	0
Pesticide* and gut and microbiota and atherosclerosis	0	0	1		0	0			0	0	1
Pesticide* and gut and microbiota and colitis	3	2	3		0	0			1	0	0
Pesticide* and gut and microbiota and diabetes	8	7	7		6	4			0	0	0
Pesticide* and gut and microbiota and health	74	46	129		46	33			3	0	1
Pesticide* and gut and microbiota and hyperlipidemia	2	1	1		1	1			0	0	1
Pesticide* and gut and microbiota and hypertension	1	0	0		1	0			0	0	0
Pesticide* and gut and microbiota and metabolic and syndrome	3	22	8		0	18			0	1	0
Pesticide* and gut and microbiota and NAFLD	0	1	2		0	1			0	0	1
Pesticide* and gut and microbiota and NASH	0	1	1		0	1			0	0	0
Pesticide* and gut and microbiota and obesity	8	15	13		6	12			0	1	0
Pesticide* and gut and microbiota and steatosis	1	1	10		1	1			0	0	0
Phthalate* and gut and microbiota and atherosclerosis	0	0	0		0	0			0	0	0
Phthalate* and gut and microbiota and colitis	0	0	0		0	0			0	0	0
Phthalate* and gut and microbiota and diabetes	0	4	2		0	4			0	0	0
Phthalate* and gut and microbiota and health	9	17	15		6	12			1	0	0
Phthalate* and gut and microbiota and hyperlipidemia	0	0	0		0	0			0	0	0
Phthalate* and gut and microbiota and hypertension	0	0	1		0	0			0	0	0
Phthalate* and gut and microbiota and metabolic and syndrome	2	2	2		2	2			0	0	0
Phthalate* and gut and microbiota and NAFLD	0	0	0		0	0			0	0	0
Phthalate* and gut and microbiota and NASH	0	0	0		0	0			0	0	0
Phthalate* and gut and microbiota and obesity	2	4	5		1	2			1	0	0
Phthalate* and gut and microbiota and steatosis	0	0	1		0	0			0	0	0
Bisphenol and a and metabolomics and atherosclerosis	0	1	0		0	1			0	0	0
Bisphenol and a and metabolomics and colitis	0	1	1		0	1			0	0	0
Bisphenol and a and metabolomics and diabetes	3	9	1		2	5			1	0	0
Bisphenol and a and metabolomics and health	15	32	5		13	23			5	1	0
Bisphenol and a and metabolomics and hyperlipidemia	0	1	0		0	0			0	0	0
Bisphenol and a and metabolomics and hypertension	0	1	0		0	0			0	0	0
Bisphenol and a metabolomics and metabolic and syndrome	1	1	0		1	1			0	0	0
Bisphenol and a and metabolomics and NAFLD	0	1	0		0	1			0	0	0
Bisphenol and a and metabolomics and NASH	0	0	0		0	0			0	0	0
Bisphenol and a and metabolomics and obesity	6	7	1		4	4			0	0	0
Bisphenol and a and metabolomics and steatosis	0	1	1		0	1			0	0	0
Pesticide* and metabolomics and atherosclerosis	0	0	0		0	0			0	0	0
Pesticide* and metabolomics and colitis	0	1	1		0	0			0	0	0
Pesticide* and metabolomics and diabetes	8	4	11		4	3			0	0	0
Pesticide* and metabolomics and health	63	48	175		39	31			1	1	1
Pesticide* and metabolomics and hyperlipidemia	1	1	1		1	1			0	0	0
Pesticide* and metabolomics and hypertension	1	0	2		0	0			0	0	0
Pesticide* and metabolomics and metabolic and syndrome	5	3	7		2	1			0	0	0
Pesticide* and metabolomics and NAFLD	2	0	3		1	0			0	0	0
Pesticide* and metabolomics and NASH	0	0	0		0	0			0	0	0
Pesticide* and metabolomics and obesity	9	7	9		4	5			0	0	0
Pesticide* and metabolomics and steatosis	4	2	17		2	2			0	0	0
Phthalate* and metabolomics and atherosclerosis	0	0	0		0	0			0	0	0
Phthalate* and metabolomics and colitis	1	0	0		0	0			0	0	0
Phthalate* and metabolomics and diabetes	2	7	3		1	4			0	0	0
Phthalate* and metabolomics and health	20	19	46		9	9			0	0	0
Phthalate* and metabolomics and hyperlipidemia	0	0	0		0	0			0	0	0
Phthalate* and metabolomics and hypertension	0	0	1		0	0			0	0	0
Phthalate* and metabolomics and metabolic and syndrome	1	1	2		1	1			0	0	0
Phthalate* and metabolomics and NAFLD	0	0	0		0	0			0	0	0
Phthalate* and metabolomics and NASH	0	0	0		0	0			0	0	0
Phthalate* and metabolomics and obesity	5	5	7		4	3			2	0	0
Phthalate* and metabolomics and steatosis	0	1	4		0	1			0	0	0
Faeces and bisphenol and a	277	364	511	1152	164	255		419	17	6	5	28

## Sheet: Next Generation Probiotics
	Total articles				At least 5 citations				Final articles
Search strategy	SCOPUS	WoS	PubMed	Total	SCOPUS	WoS			SCOPUS	WoS	PubMed	Total
Akkermansia and muciniphila and health	277	700	291		161	476			7	4	0
Faecalibacterium and prausnitzii and health	236	465	216		151	305			1	0	0
Bacteroides and uniformis and health	62	39	36		31	21			0	1	2
Bacteroides and acidifaciens and health	13	24	20		8	15			0	1	0
Eubacterium and hallii and health	25	37	10		18	26			0	0	0
Clostridium and butyricum and health	89	133	79		40	70			0	1	0
Christensenella and minuta and health	5	6	5		2	4			0	0	0
Prevotella and copri and health	61	104	91		34	59			0	1	0
Parabacteroides and goldsteinii and health	8	7	6		3	5			0	0	0
	776	1515	754	3045	448	981			8	8	2	18
